# Supplementary material for: Spatio-temporal characterization of Trypanosoma cruzi infection and discrete typing units infecting hosts and vectors from non-domestic foci of Chile
Source: PLoS Negl Trop Dis. 2019 Feb 15;13(2):e0007170. doi: 10.1371/journal.pntd.0007170 (PMC6395009; doi:10.1371/journal.pntd.0007170)
Supplement: S2 Table — Number of captured individuals by species, locality and study period. Percentage of infection with T. cruzi between parentheses. (XLSX) [file pntd.0007170.s002.xlsx]

## Sheet: S2 Table
S2 Table. Trypanosoma cruzi infection in small mammals and triatomines. Number of captured individuals by species, locality and study period. Percentage of infection with T. cruzi between parentheses.
Taxonomic classification		Locality 1		Locality 2		Locality 3		Locality 4		Locality 5		Locality 6		Total M by species
M		S	W	S	W	S	W	S	W	S	W	S	W
Hystricomorpha	A. bennetti	5 (20.0)	2 (0.0)	2 (50.0)	0	0	0	0	0	0	0	0	0	9 (22.2)
	Octodon sp.	18 (27.8)	22 (9.1)	38 (39.5)	14 (7.1)	32 (50.0)	4 (25.0)	84 (19.0)	81 (19.8)	29 (27.6)	21 (33.3)	3 (33.3)	10 (10.0)	356 (25.0)
Myomorpha	A. longipilis	0	12 (8.3)	1 (0.0)	3 (0.0)	0	0	0	0	0	5 (20.0)	0	0	21 (9.5)
	A. olivaceus	0	1 (0.0)	10 (80.0)	11 (18.2)	2 (0.0)	0	8 (50.0)	4 (25.0)	0	4 (25.0)	1 (0.0)	0	41 (39.0)
	O. longicaudatus	7 (28.6)	28 (3.6)	0	0	0	1 (100.0)	1 (0.0)	2 (100.0)	0	2 (0.0)	0	4 (50.0)	45 (17.8)
	P. darwini	17 (11.8)	21 (19.0)	28 (50.0)	15 (6.7)	1 (100.0)	5 (40.0)	9 (55.6)	35 (51.4)	10 (70.0)	44 (38.6)	0	2 (100.0)	187 (39.0)
	R. norvegicus	0	0	0	0	0	0	1 (100.0)	3 (66.7)	0	0	1 (0.0)	2 (100.0)	7 (71.4)
	R. rattus	6 (16.7)	3 (0.0)	0	0	2 (50.0)	0	4 (50.0)	0	0	0	9 (77.8)	6 (50.0)	30 (46.7)
Didelphimorphia	T. elegans	0	0	1 (0.0)	1 (100.0)	0	0	0	0	0	7 (42.9)	1 (0.0)	4 (50.0)	14 (42.9)
Total M by study period within locality		53 (20.8)	89 (9.0)	80 (47.5)	44 (11.4)	37 (48.7)	10 (40.0)	107 (26.2)	125 (31.2)	39 (38.5)	83 (34.9)	15 (53.3)	28 (42.9)	S 331 (35.6);
														W 379 (25.6)
TOTAL M BY LOCALITY		142 (13.4)		124 (34.7)		47 (46.8)		232 (28.9)		122 (36.1)		43 (46.5)		710 (30.3)
T		S	W	S	W	S	W	S	W	S	W	S	W	Total T by species
Triatominae	T. infestans	0	0	0	0	0	0	20 (25.0)	0	0	0	516 (28.1)	9 (33.3)	545 (28.1)
	M. spinolai	39 (35.9)	10 (20.0)	140 (42.9)	79 (35.4)	17 (23.5)	7 (57.1)	48 (27.1)	0	190 (41.1)	65 (50.8)	0	0	595 (39.7)
Total T by study period within locality		39 (35.9)	10 (20.0)	140 (42.9)	79 (35.4)	17 (23.5)	7 (57.1)	68 (26.5)	0	190 (41.1)	65 (50.8)	516 (28.1)	9 (33.3)	S 970 (32.9);
														W 170 (41.2)
TOTAL T BY LOCALITY		49 (32.7)		219 (40.2)		24 (33.3)		68 (26.5)		255 (43.5)		525 (28.2)		1140 (34.1)
M: Mammal species; T: Triatomine species; S: Austral summer (warm study period); W: Austral winter (cold study period)
