# Supplementary material for: Spatio-temporal characterization of Trypanosoma cruzi infection and discrete typing units infecting hosts and vectors from non-domestic foci of Chile
Source: PLoS Negl Trop Dis. 2019 Feb 15;13(2):e0007170. doi: 10.1371/journal.pntd.0007170 (PMC6395009; doi:10.1371/journal.pntd.0007170)
Supplement: S3 Table — One individual might be infected with more than one DTU. (XLSX) [file pntd.0007170.s003.xlsx]

## Sheet: S3 Table
S3 Table. Number of individuals with detected DTU by species, locality and study period. One individual might be infected with more than one DTU.
			Locality 1								Locality 2								Locality 3								Locality 4								Locality 5								Locality 6
			Summer				Winter				Summer				Winter				Summer				Winter				Summer				Winter				Summer				Winter				Summer				Winter
Order	Suborder	Small mammal species	TcI	TcII	TcV	TcVI	TcI	TcII	TcV	TcVI	TcI	TcII	TcV	TcVI	TcI	TcII	TcV	TcVI	TcI	TcII	TcV	TcVI	TcI	TcII	TcV	TcVI	TcI	TcII	TcV	TcVI	TcI	TcII	TcV	TcVI	TcI	TcII	TcV	TcVI	TcI	TcII	TcV	TcVI	TcI	TcII	TcV	TcVI	TcI	TcII	TcV
Rodentia	Hystricomorpha	A. bennetti	0	0	0	0	0	0	0	0	0	0	0	0	0	0	0	0	0	0	0	0	0	0	0	0	0	0	0	0	0	0	0	0	0	0	0	0	0	0	0	0	0	0	0	0	0	0	0
		Octodon sp.	0	0	0	0	1	0	1	1	2	1	0	0	0	0	0	0	1	0	0	0	0	1	1	1	0	0	0	0	0	1	0	0	1	0	0	0	0	2	1	0	0	0	0	0	0	0	0
	Myomorpha	A. longipilis	0	0	0	0	1	0	0	0	0	0	0	0	0	0	0	0	0	0	0	0	0	0	0	0	0	0	0	0	0	0	0	0	0	0	0	0	0	0	0	0	0	0	0	0	0	0	0
		A. olivaceus	0	0	0	0	0	0	0	0	0	0	0	0	0	0	0	0	0	0	0	0	0	0	0	0	0	0	0	0	0	0	0	0	0	0	0	0	0	0	0	0	0	0	0	0	0	0	0
		O. longicaudatus	0	0	0	0	1	0	0	1	0	0	0	0	0	0	0	0	0	0	0	0	0	0	1	0	0	0	0	0	0	0	0	0	0	0	0	0	0	0	0	0	0	0	0	0	0	0	0
		P. darwini	1	0	0	0	1	1	2	2	2	2	0	0	1	0	0	0	0	0	0	0	0	1	0	0	0	0	0	0	2	2	0	1	1	0	0	0	12	8	4	5	0	0	0	0	1	0	1
		R. norvegicus	0	0	0	0	0	0	0	0	0	0	0	0	0	0	0	0	0	0	0	0	0	0	0	0	0	0	0	0	0	0	0	0	0	0	0	0	0	0	0	0	0	0	0	0	0	0	0
		R. rattus	0	0	0	0	0	0	0	0	0	0	0	0	0	0	0	0	0	0	0	0	0	0	0	0	0	0	0	0	0	0	0	0	0	0	0	0	0	0	0	0	0	1	0	0	0	0	0
Didelphimorphia		T. elegans	0	0	0	0	0	0	0	0	0	0	0	0	1	0	0	0	0	0	0	0	0	0	0	0	0	0	0	0	0	0	0	0	0	0	0	0	1	1	0	0	0	0	0	0	1	0	0
		Subtotal	1	0	0	0	4	1	3	4	4	3	0	0	2	0	0	0	1	0	0	0	0	2	2	1	0	0	0	0	2	3	0	1	2	0	0	0	13	11	5	5	0	1	0	0	2	0	1
Order	Suborder	Triatomine species	TcI	TcII	TcV	TcVI	TcI	TcII	TcV	TcVI	TcI	TcII	TcV	TcVI	TcI	TcII	TcV	TcVI	TcI	TcII	TcV	TcVI	TcI	TcII	TcV	TcVI	TcI	TcII	TcV	TcVI	TcI	TcII	TcV	TcVI	TcI	TcII	TcV	TcVI	TcI	TcII	TcV	TcVI	TcI	TcII	TcV	TcVI	TcI	TcII	TcV
Hemiptera		T. infestans	0	0	0	0	0	0	0	0	0	0	0	0	0	0	0	0	0	0	0	0	0	0	0	0	1	0	0	1	0	0	0	0	0	0	0	0	0	0	0	0	51	25	24	15	2	1	0
		M. spinolai	0	1	0	0	0	0	0	0	2	0	0	1	7	4	0	0	0	0	0	0	1	2	0	0	0	0	0	0	0	0	0	0	6	4	0	0	18	6	0	0	0	0	0	0	0	0	0
		Subtotal	0	1	0	0	0	0	0	0	2	0	0	1	7	4	0	0	0	0	0	0	1	2	0	0	1	0	0	1	0	0	0	0	6	4	0	0	18	6	0	0	51	25	24	15	2	1	0
		TOTAL	1	1	0	0	4	1	3	4	6	3	0	1	9	4	0	0	1	0	0	0	1	4	2	1	1	0	0	1	2	3	0	1	8	4	0	0	31	17	5	5	51	26	24	15	4	1	1
[truncated: 1 more columns]
