# Supplementary material for: Spatio-temporal characterization of Trypanosoma cruzi infection and discrete typing units infecting hosts and vectors from non-domestic foci of Chile
Source: PLoS Negl Trop Dis. 2019 Feb 15;13(2):e0007170. doi: 10.1371/journal.pntd.0007170 (PMC6395009; doi:10.1371/journal.pntd.0007170)
Supplement: S4 Table — (XLSX) [file pntd.0007170.s004.xlsx]

## Sheet: S4 Table
S4 Table. Description of statistically significant spatial, temporal or spatio-temporal clusters of infection status detected in small mammals, triatomines or both.
Locality	Group of individuals	Type of analysis	Incidence	Study Period	p-value
1	Small mammals	Spatio-Temporal	Low	Winter	0.0153
1	Small mammals+Triatomines	Temporal	High	Summer	0.0027
1	Small mammals+Triatomines	Spatio-Temporal	Low	Winter	0.0096
2	Small mammals	Temporal	High	Summer	0.0003
2	Small mammals+Triatomines	Temporal	High	Summer	0.0018
3	Triatomines	Spatio-Temporal	Low	Summer	0.0146
3	Small mammals+Triatomines	Spatio-Temporal	Low	Summer	0.0266
5	Triatomines	Spatial	Low	-	0.0018
5	Triatomines	Spatial	High	-	0.0327
5	Triatomines	Spatio-Temporal	Low	Summer	0.0033
6	Triatomines	Spatial	High	-	0.0001
6	Triatomines	Spatial	Low	-	0.0001
6	Triatomines	Spatial	High	-	0.0001
6	Triatomines	Spatial	Low	-	0.0022
6	Triatomines	Spatio-Temporal	High	Summer	0.0001
6	Triatomines	Spatio-Temporal	Low	Summer	0.0001
6	Small mammals+Triatomines	Spatial	Low	-	0.0001
6	Small mammals+Triatomines	Spatial	High	-	0.0001
6	Small mammals+Triatomines	Spatial	Low	-	0.0033
6	Small mammals+Triatomines	Spatio-Temporal	Low	Summer	0.0001
6	Small mammals+Triatomines	Spatio-Temporal	High	Summer	0.0001
